# Supplementary material for: Hematopoietic Prostaglandin D Synthase Is Increased in Mast Cells and Pericytes in Autopsy Myocardial Specimens from Patients with Duchenne Muscular Dystrophy
Source: Int J Mol Sci. 2024 Feb 3;25(3):1846. doi: 10.3390/ijms25031846 (PMC10855661; doi:10.3390/ijms25031846)
Supplement: Supplementary file 1 [file ijms-25-01846-s001.zip]

Archive with 1 entries (1 files):
- ijms-2821815-supplementary.pdf
